# Supplementary material for: High-Pressure Processing of Fruit Smoothies Enriched with Dietary Fiber from Carrot Discards: Effects on the Contents and Bioaccessibilities of Carotenoids and Vitamin E
Source: Molecules. 2024 Mar 12;29(6):1259. doi: 10.3390/molecules29061259 (PMC10974493; doi:10.3390/molecules29061259)
Supplement: Supplementary file 1 [file molecules-29-01259-s001.zip]

Archive with 1 entries (1 files):
- molecules-2841189-supplementary.pdf
